# Supplementary material for: Elephant Endotheliotropic Herpesvirus Is Omnipresent in Elephants in European Zoos and an Asian Elephant Range Country
Source: Viruses. 2021 Feb 11;13(2):283. doi: 10.3390/v13020283 (PMC7917619; doi:10.3390/v13020283)
Supplement: Supplementary file 1 [file viruses-13-00283-s001.zip]

Archive with 3 entries (2 files):
- Hoornweg et al Supplement/
- Hoornweg et al Supplement/Hoornweg et al - Supplementary Figure 1.docx
- Hoornweg et al Supplement/Hoornweg et al - Supplementary Figure 1.pdf
